# Supplementary material for: Volatile Organic Compounds of Wickerhamomyces anomalus Prevent Postharvest Black Spot Disease in Tomato
Source: Foods. 2024 Jun 20;13(12):1949. doi: 10.3390/foods13121949 (PMC11202777; doi:10.3390/foods13121949)
Supplement: Supplementary file 1 [file foods-13-01949-s001.zip]

Archive with 1 entries (1 files):
- foods-3032827-supplementary.pdf
